# Supplementary material for: Galectin from Trichinella spiralis alleviates DSS-induced colitis in mice by regulating the intestinal microbiota
Source: Vet Res. 2024 Jan 3;55:3. doi: 10.1186/s13567-023-01262-x (PMC10763409; doi:10.1186/s13567-023-01262-x)
Supplement: Supplementary file 2 — Additional file 2. Sequence information for all the samples. Fifteen samples in three groups were sequenced, and the information (including sequence number, base number, mean length, minimum length, and maximum length) is provided in the table. [file 13567_2023_1262_MOESM2_ESM.xls]

## Sheet: Sequnce information-submit-addi
Group	Sample\Info	Seq_num	Base_num	Mean_length	Min_length	Max_length
Control	C 1	46296	19518385	421.6	337	432
Control	C 2	42423	18043534	425.324	338	438
Control	C 3	38911	16575964	425.997	403	484
Control	C 4	44236	18751807	423.904	337	431
Control	C 5	40579	17314927	426.697	337	446
galectin	Gal 1	43233	18271308	422.624	339	460
galectin	Gal 2	46876	19768126	421.711	245	446
galectin	Gal 3	33968	14332634	421.945	400	433
galectin	Gal 4	38976	16396225	420.675	337	432
galectin	Gal 5	44001	18490386	420.226	292	485
IBD	IBD 1	54673	22503781	411.607	259	431
IBD	IBD 2	50876	21042580	413.605	336	489
IBD	IBD 3	54859	22672049	413.279	317	460
IBD	IBD 4	49844	20683521	414.965	212	447
IBD	IBD 5	42012	17347527	412.918	278	470
		671763		419.805
