# Supplementary material for: Galectin from Trichinella spiralis alleviates DSS-induced colitis in mice by regulating the intestinal microbiota
Source: Vet Res. 2024 Jan 3;55:3. doi: 10.1186/s13567-023-01262-x (PMC10763409; doi:10.1186/s13567-023-01262-x)
Supplement: Supplementary file 6 — Additional file 6. The KEGG modules of all groups at the three levels. [file 13567_2023_1262_MOESM6_ESM.xls]

## Sheet: KEGG at three different level-s
Pathway level1	Pathway level2	Pathway level3	Level3 Description	control	galectin	IBD
Human Diseases	Cardiovascular Disease	ko05416	Viral myocarditis	6	7	47
Human Diseases	Cardiovascular Disease	ko05410	Hypertrophic cardiomyopathy (HCM)	0	1	0
Human Diseases	Immune Disease	ko05340	Primary immunodeficiency	12537	10572	8338
Human Diseases	Immune Disease	ko05322	Systemic lupus erythematosus	2	3	1537
Human Diseases	Cancer: Specific Types	ko05222	Small cell lung cancer	6	7	47
Human Diseases	Cancer: Specific Types	ko05219	Bladder cancer	5	4	22
Human Diseases	Cancer: Specific Types	ko05215	Prostate cancer	4732	8468	10604
Human Diseases	Cancer: Specific Types	ko05211	Renal cell carcinoma	4836	1612	3424
Human Diseases	Cancer: Specific Types	ko05210	Colorectal cancer	6	7	47
Human Diseases	Cancer: Overview	ko05200	Pathways in cancer	9391	9860	14006
Human Diseases	Infectious Disease: Viral	ko05164	Influenza A	6	7	47
Human Diseases	Infectious Disease: Bacterial	ko05152	Tuberculosis	27778	29195	37783
Human Diseases	Infectious Disease: Bacterial	ko05150	Staphylococcus aureus infection	19011	6944	537
Human Diseases	Infectious Disease: Parasitic	ko05146	Amoebiasis	1152	1806	5628
Human Diseases	Infectious Disease: Parasitic	ko05145	Toxoplasmosis	6	7	47
Human Diseases	Infectious Disease: Parasitic	ko05143	African trypanosomiasis	374	446	1669
Human Diseases	Infectious Disease: Parasitic	ko05142	Chagas disease (American trypanosomiasis)	7	10	1587
Human Diseases	Infectious Disease: Bacterial	ko05133	Pertussis	3260	5818	3385
Human Diseases	Infectious Disease: Bacterial	ko05120	Epithelial cell signaling in Helicobacter pylori infection	9312	17085	24616
Human Diseases	Infectious Disease: Bacterial	ko05100	Bacterial invasion of epithelial cells	6	4	40
Human Diseases	Neurodegenerative Disease	ko05020	Prion diseases	540	984	3252
Human Diseases	Neurodegenerative Disease	ko05014	Amyotrophic lateral sclerosis (ALS)	4467	7940	8996
Organismal Systems	Digestive System	ko04978	Mineral absorption	420	396	458
Organismal Systems	Digestive System	ko04976	Bile secretion	0	1	1
Organismal Systems	Digestive System	ko04974	Protein digestion and absorption	3076	5644	3100
Organismal Systems	Digestive System	ko04973	Carbohydrate digestion and absorption	280	1236	678
Organismal Systems	Excretory System	ko04964	Proximal tubule bicarbonate reclamation	4111	5784	9064
Human Diseases	Endocrine and Metabolic Disease	ko04940	Type I diabetes mellitus	12523	15496	13963
Human Diseases	Endocrine and Metabolic Disease	ko04930	Type II diabetes mellitus	8733	9148	10568
Organismal Systems	Endocrine System	ko04920	Adipocytokine signaling pathway	8055	14038	12965
Organismal Systems	Endocrine System	ko04914	Progesterone-mediated oocyte maturation	4549	8241	10535
Organismal Systems	Endocrine System	ko04912	GnRH signaling pathway	0	0	1
Organismal Systems	Endocrine System	ko04910	Insulin signaling pathway	5360	10760	18769
Organismal Systems	Nervous System	ko04724	Glutamatergic synapse	15028	18390	25354
Organismal Systems	Environmental Adaptation	ko04712	Circadian rhythm - plant	3	3	1538
Organismal Systems	Immune System	ko04666	Fc gamma R-mediated phagocytosis	0	0	1
Organismal Systems	Environmental Adaptation	ko04626	Plant-pathogen interaction	26321	26900	39970
Organismal Systems	Immune System	ko04622	RIG-I-like receptor signaling pathway	114	772	633
Organismal Systems	Immune System	ko04621	NOD-like receptor signaling pathway	4556	8245	10553
Organismal Systems	Endocrine System	ko04614	Renin-angiotensin system	1	1	0
Organismal Systems	Immune System	ko04612	Antigen processing and presentation	4549	8241	10535
Organismal Systems	Circulatory System	ko04260	Cardiac muscle contraction	764	1566	2924
Cellular Processes	Cell Growth and Death	ko04210	Apoptosis	766	679	124
Cellular Processes	Transport and Catabolism	ko04146	Peroxisome	28972	44750	46247
Cellular Processes	Transport and Catabolism	ko04144	Endocytosis	0	0	1
Cellular Processes	Transport and Catabolism	ko04142	Lysosome	28901	50584	62496
Genetic Information Processing	Folding, Sorting and Degradation	ko04141	Protein processing in endoplasmic reticulum	9628	15815	17940
Genetic Information Processing	Folding, Sorting and Degradation	ko04122	Sulfur relay system	36127	33884	61495
Cellular Processes	Cell Growth and Death	ko04115	p53 signaling pathway	6	7	47
Cellular Processes	Cell Growth and Death	ko04113	Meiosis - yeast	403	341	3373
Cellular Processes	Cell Growth and Death	ko04112	Cell cycle - Caulobacter	96947	106578	122804
Environmental Information Processing	Signal Transduction	ko04070	Phosphatidylinositol signaling system	15320	19363	23357
Environmental Information Processing	Signal Transduction	ko04020	Calcium signaling pathway	5	3	3
Environmental Information Processing	Signal Transduction	ko04011	MAPK signaling pathway - yeast	7137	12885	12954
Genetic Information Processing	Replication and Repair	ko03450	Non-homologous end-joining	533	921	5490
Genetic Information Processing	Replication and Repair	ko03440	Homologous recombination	190254	199601	217889
Genetic Information Processing	Replication and Repair	ko03430	Mismatch repair	164859	168851	197113
Genetic Information Processing	Replication and Repair	ko03420	Nucleotide excision repair	79363	80631	99775
Genetic Information Processing	Replication and Repair	ko03410	Base excision repair	81843	84869	110890
Organismal Systems	Endocrine System	ko03320	PPAR signaling pathway	18404	19429	24611
Environmental Information Processing	Membrane Transport	ko03070	Bacterial secretion system	101859	119152	164031
Genetic Information Processing	Folding, Sorting and Degradation	ko03060	Protein export	114740	131240	147426
Genetic Information Processing	Folding, Sorting and Degradation	ko03050	Proteasome	4665	8311	10626
Genetic Information Processing	Replication and Repair	ko03030	DNA replication	141383	145762	160419
Genetic Information Processing	Transcription	ko03022	Basal transcription factors	113	62	34
Genetic Information Processing	Transcription	ko03020	RNA polymerase	38153	34159	38940
Genetic Information Processing	Folding, Sorting and Degradation	ko03018	RNA degradation	79265	99659	118629
Genetic Information Processing	Translation	ko03013	RNA transport	29095	24814	33176
Genetic Information Processing	Translation	ko03010	Ribosome	492658	518747	559954
Genetic Information Processing	Translation	ko03008	Ribosome biogenesis in eukaryotes	9268	9758	10784
Environmental Information Processing	Membrane Transport	ko02060	Phosphotransferase system (PTS)	114066	53031	67957
Cellular Processes	Cell Motility	ko02040	Flagellar assembly	34837	62332	163195
Cellular Processes	Cell Motility	ko02030	Bacterial chemotaxis	45210	57128	150689
Environmental Information Processing	Signal Transduction	ko02020	Two-component system	232074	237024	445893
Environmental Information Processing	Membrane Transport	ko02010	ABC transporters	418963	426053	842894
Human Diseases	Drug Resistance: Antimicrobial	ko01501	beta-Lactam resistance	7258	7230	6822
Metabolism	Global and Overview Maps	ko01212	Fatty acid metabolism	36796	35274	55712
Metabolism	Metabolism Of Terpenoids and Polyketides	ko01057	Biosynthesis of type II polyketide products	0	0	1
Metabolism	Metabolism Of Terpenoids and Polyketides	ko01055	Biosynthesis of vancomycin group antibiotics	8352	14498	16054
Metabolism	Metabolism Of Terpenoids and Polyketides	ko01053	Biosynthesis of siderophore group nonribosomal peptides	1277	1511	4378
Metabolism	Metabolism Of Terpenoids and Polyketides	ko01051	Biosynthesis of ansamycins	14866	14340	26254
Metabolism	Lipid Metabolism	ko01040	Biosynthesis of unsaturated fatty acids	11488	14581	37653
Metabolism	Xenobiotics Biodegradation and Metabolism	ko00983	Drug metabolism - other enzymes	61704	65969	81225
Metabolism	Xenobiotics Biodegradation and Metabolism	ko00982	Drug metabolism - cytochrome P450	6530	3254	9530
Metabolism	Xenobiotics Biodegradation and Metabolism	ko00980	Metabolism of xenobiotics by cytochrome P450	6524	3177	7424
Genetic Information Processing	Translation	ko00970	Aminoacyl-tRNA biosynthesis	242936	241955	293900
Metabolism	Biosynthesis Of Other Secondary Metabolites	ko00965	Betalain biosynthesis	5	21	43
Metabolism	Biosynthesis Of Other Secondary Metabolites	ko00960	Tropane, piperidine and pyridine alkaloid biosynthesis	10627	18576	24574
Metabolism	Biosynthesis Of Other Secondary Metabolites	ko00950	Isoquinoline alkaloid biosynthesis	4884	8374	13572
Metabolism	Biosynthesis Of Other Secondary Metabolites	ko00945	Stilbenoid, diarylheptanoid and gingerol biosynthesis	208	119	346
Metabolism	Biosynthesis Of Other Secondary Metabolites	ko00944	Flavone and flavonol biosynthesis	4400	1994	4214
Metabolism	Biosynthesis Of Other Secondary Metabolites	ko00943	Isoflavonoid biosynthesis	0	0	1
Metabolism	Biosynthesis Of Other Secondary Metabolites	ko00941	Flavonoid biosynthesis	482	780	4695
Metabolism	Biosynthesis Of Other Secondary Metabolites	ko00940	Phenylpropanoid biosynthesis	15743	31190	41770
Metabolism	Xenobiotics Biodegradation and Metabolism	ko00930	Caprolactam degradation	2517	2590	10220
Metabolism	Energy Metabolism	ko00920	Sulfur metabolism	27660	40334	67901
Metabolism	Energy Metabolism	ko00910	Nitrogen metabolism	98745	127700	161511
Metabolism	Metabolism Of Terpenoids and Polyketides	ko00908	Zeatin biosynthesis	9359	9939	10999
Metabolism	Metabolism Of Terpenoids and Polyketides	ko00906	Carotenoid biosynthesis	101	176	1836
Metabolism	Metabolism Of Terpenoids and Polyketides	ko00903	Limonene and pinene degradation	10660	20883	28214
Metabolism	Biosynthesis Of Other Secondary Metabolites	ko00901	Indole alkaloid biosynthesis	5	21	43
Metabolism	Metabolism Of Terpenoids and Polyketides	ko00900	Terpenoid backbone biosynthesis	116244	117919	131861
Metabolism	Metabolism Of Cofactors and Vitamins	ko00860	Porphyrin and chlorophyll metabolism	73675	92207	209173
Metabolism	Metabolism Of Cofactors and Vitamins	ko00830	Retinol metabolism	6432	3084	7181
Metabolism	Xenobiotics Biodegradation and Metabolism	ko00791	Atrazine degradation	1624	3454	17909
Metabolism	Metabolism Of Cofactors and Vitamins	ko00790	Folate biosynthesis	62512	85649	103741
Metabolism	Metabolism Of Cofactors and Vitamins	ko00785	Lipoic acid metabolism	7162	12812	12265
Metabolism	Metabolism Of Cofactors and Vitamins	ko00780	Biotin metabolism	20322	36693	40898
Metabolism	Metabolism Of Cofactors and Vitamins	ko00770	Pantothenate and CoA biosynthesis	87333	119474	151334
Metabolism	Metabolism Of Cofactors and Vitamins	ko00760	Nicotinate and nicotinamide metabolism	72397	86357	89002
Metabolism	Metabolism Of Cofactors and Vitamins	ko00750	Vitamin B6 metabolism	21589	40428	46364
Metabolism	Metabolism Of Cofactors and Vitamins	ko00740	Riboflavin metabolism	49174	45213	51522
Metabolism	Metabolism Of Cofactors and Vitamins	ko00730	Thiamine metabolism	89826	95727	116149
Metabolism	Energy Metabolism	ko00720	Carbon fixation pathways in prokaryotes	171015	221023	252269
Metabolism	Energy Metabolism	ko00710	Carbon fixation in photosynthetic organisms	98206	115638	156452
Metabolism	Energy Metabolism	ko00680	Methane metabolism	205947	251051	317643
Metabolism	Metabolism Of Cofactors and Vitamins	ko00670	One carbon pool by folate	105955	133770	151992
Metabolism	Carbohydrate Metabolism	ko00660	C5-Branched dibasic acid metabolism	29738	52172	74342
Metabolism	Carbohydrate Metabolism	ko00650	Butanoate metabolism	101976	118377	172061
Metabolism	Xenobiotics Biodegradation and Metabolism	ko00643	Styrene degradation	1351	2334	8994
Metabolism	Xenobiotics Biodegradation and Metabolism	ko00642	Ethylbenzene degradation	4809	11029	10778
Metabolism	Carbohydrate Metabolism	ko00640	Propanoate metabolism	79763	89413	131155
Metabolism	Xenobiotics Biodegradation and Metabolism	ko00633	Nitrotoluene degradation	5999	8392	18119
Metabolism	Carbohydrate Metabolism	ko00630	Glyoxylate and dicarboxylate metabolism	59910	87022	140724
Metabolism	Xenobiotics Biodegradation and Metabolism	ko00627	Aminobenzoate degradation	21254	26635	38019
Metabolism	Xenobiotics Biodegradation and Metabolism	ko00626	Naphthalene degradation	26374	27443	38834
Metabolism	Xenobiotics Biodegradation and Metabolism	ko00625	Chloroalkane and chloroalkene degradation	28025	29829	45317
Metabolism	Xenobiotics Biodegradation and Metabolism	ko00624	Polycyclic aromatic hydrocarbon degradation	20122	22480	24796
Metabolism	Xenobiotics Biodegradation and Metabolism	ko00623	Toluene degradation	27687	27208	23678
Metabolism	Xenobiotics Biodegradation and Metabolism	ko00622	Xylene degradation	11427	6289	10747
Metabolism	Xenobiotics Biodegradation and Metabolism	ko00621	Dioxin degradation	15765	8367	12052
Metabolism	Carbohydrate Metabolism	ko00620	Pyruvate metabolism	160174	190064	268162
Metabolism	Glycan Biosynthesis and Metabolism	ko00604	Glycosphingolipid biosynthesis - ganglio series	14412	27828	20919
Metabolism	Glycan Biosynthesis and Metabolism	ko00601	Glycosphingolipid biosynthesis - lacto and neolacto series	0	0	6
Metabolism	Lipid Metabolism	ko00600	Sphingolipid metabolism	28897	56700	79545
Metabolism	Lipid Metabolism	ko00592	alpha-Linolenic acid metabolism	371	644	1264
Metabolism	Lipid Metabolism	ko00591	Linoleic acid metabolism	5859	11629	16641
Metabolism	Lipid Metabolism	ko00590	Arachidonic acid metabolism	1027	1729	6336
Metabolism	Lipid Metabolism	ko00565	Ether lipid metabolism	27	42	559
Metabolism	Lipid Metabolism	ko00564	Glycerophospholipid metabolism	87323	102482	141938
Metabolism	Carbohydrate Metabolism	ko00562	Inositol phosphate metabolism	16743	20704	36581
Metabolism	Lipid Metabolism	ko00561	Glycerolipid metabolism	76934	75605	118236
Metabolism	Glycan Biosynthesis and Metabolism	ko00550	Peptidoglycan biosynthesis	156205	157634	186909
Metabolism	Glycan Biosynthesis and Metabolism	ko00540	Lipopolysaccharide biosynthesis	46050	76361	91881
Metabolism	Glycan Biosynthesis and Metabolism	ko00531	Glycosaminoglycan degradation	21576	35712	36848
Metabolism	Metabolism Of Terpenoids and Polyketides	ko00523	Polyketide sugar unit biosynthesis	24553	42447	49370
Metabolism	Biosynthesis Of Other Secondary Metabolites	ko00521	Streptomycin biosynthesis	42575	67803	84999
Metabolism	Carbohydrate Metabolism	ko00520	Amino sugar and nucleotide sugar metabolism	256178	281535	365066
Metabolism	Glycan Biosynthesis and Metabolism	ko00513	Various types of N-glycan biosynthesis	365	281	220
Metabolism	Glycan Biosynthesis and Metabolism	ko00511	Other glycan degradation	49982	98803	117912
Metabolism	Glycan Biosynthesis and Metabolism	ko00510	N-Glycan biosynthesis	3752	6376	8622
Metabolism	Carbohydrate Metabolism	ko00500	Starch and sucrose metabolism	146543	169937	227259
Metabolism	Metabolism Of Other Amino Acids	ko00480	Glutathione metabolism	35655	34733	49494
Metabolism	Metabolism Of Other Amino Acids	ko00473	D-Alanine metabolism	28600	24003	27239
Metabolism	Metabolism Of Other Amino Acids	ko00472	D-Arginine and D-ornithine metabolism	222	547	2341
Metabolism	Metabolism Of Other Amino Acids	ko00471	D-Glutamine and D-glutamate metabolism	31724	34459	35902
Metabolism	Metabolism Of Other Amino Acids	ko00460	Cyanoamino acid metabolism	38944	60226	75616
Metabolism	Metabolism Of Other Amino Acids	ko00450	Selenocompound metabolism	59878	65133	91172
Metabolism	Metabolism Of Other Amino Acids	ko00440	Phosphonate and phosphinate metabolism	5995	10366	20108
Metabolism	Metabolism Of Other Amino Acids	ko00430	Taurine and hypotaurine metabolism	23935	29250	33842
Metabolism	Metabolism Of Other Amino Acids	ko00410	beta-Alanine metabolism	24756	42203	44804
Metabolism	Biosynthesis Of Other Secondary Metabolites	ko00401	Novobiocin biosynthesis	13815	24757	31528
Metabolism	Amino Acid Metabolism	ko00400	Phenylalanine, tyrosine and tryptophan biosynthesis	93433	156155	210365
Metabolism	Amino Acid Metabolism	ko00380	Tryptophan metabolism	28002	35628	49435
Metabolism	Xenobiotics Biodegradation and Metabolism	ko00364	Fluorobenzoate degradation	31	58	3151
Metabolism	Xenobiotics Biodegradation and Metabolism	ko00363	Bisphenol degradation	7354	13883	22634
Metabolism	Xenobiotics Biodegradation and Metabolism	ko00362	Benzoate degradation	41848	36302	52144
Metabolism	Xenobiotics Biodegradation and Metabolism	ko00361	Chlorocyclohexane and chlorobenzene degradation	431	1438	5548
Metabolism	Amino Acid Metabolism	ko00360	Phenylalanine metabolism	17805	30545	50888
Metabolism	Amino Acid Metabolism	ko00350	Tyrosine metabolism	58236	61391	80151
Metabolism	Amino Acid Metabolism	ko00340	Histidine metabolism	76258	121361	146991
Metabolism	Amino Acid Metabolism	ko00330	Arginine and proline metabolism	163547	227953	329780
Metabolism	Biosynthesis Of Other Secondary Metabolites	ko00311	Penicillin and cephalosporin biosynthesis	7270	7184	8001
Metabolism	Amino Acid Metabolism	ko00310	Lysine degradation	15996	21033	38443
Metabolism	Amino Acid Metabolism	ko00300	Lysine biosynthesis	108164	153686	196299
Metabolism	Amino Acid Metabolism	ko00290	Valine, leucine and isoleucine biosynthesis	84841	130578	187309
Metabolism	Metabolism Of Terpenoids and Polyketides	ko00281	Geraniol degradation	4596	7434	11221
Metabolism	Amino Acid Metabolism	ko00280	Valine, leucine and isoleucine degradation	33843	45829	63972
Metabolism	Amino Acid Metabolism	ko00270	Cysteine and methionine metabolism	125116	163704	222708
Metabolism	Amino Acid Metabolism	ko00260	Glycine, serine and threonine metabolism	110106	164047	217012
Metabolism	Metabolism Of Terpenoids and Polyketides	ko00253	Tetracycline biosynthesis	15352	20035	29217
Metabolism	Amino Acid Metabolism	ko00250	Alanine, aspartate and glutamate metabolism	157544	209686	256242
Metabolism	Nucleotide Metabolism	ko00240	Pyrimidine metabolism	345229	389060	446502
Metabolism	Biosynthesis Of Other Secondary Metabolites	ko00232	Caffeine metabolism	2	3	1538
Metabolism	Nucleotide Metabolism	ko00230	Purine metabolism	417168	444725	530453
Metabolism	Energy Metabolism	ko00196	Photosynthesis - antenna proteins	85	51	51
Metabolism	Energy Metabolism	ko00195	Photosynthesis	72945	76925	88550
Metabolism	Energy Metabolism	ko00190	Oxidative phosphorylation	204044	264084	304303
Metabolism	Lipid Metabolism	ko00140	Steroid hormone biosynthesis	477	1330	10379
Metabolism	Metabolism Of Cofactors and Vitamins	ko00130	Ubiquinone and other terpenoid-quinone biosynthesis	39846	52436	57967
Metabolism	Lipid Metabolism	ko00121	Secondary bile acid biosynthesis	3946	7258	7769
Metabolism	Lipid Metabolism	ko00120	Primary bile acid biosynthesis	3949	7266	7772
Metabolism	Lipid Metabolism	ko00100	Steroid biosynthesis	17	13	4616
Metabolism	Lipid Metabolism	ko00072	Synthesis and degradation of ketone bodies	15193	6829	11394
Metabolism	Lipid Metabolism	ko00061	Fatty acid biosynthesis	58260	81849	110158
Metabolism	Carbohydrate Metabolism	ko00053	Ascorbate and aldarate metabolism	9668	18295	33499
Metabolism	Carbohydrate Metabolism	ko00052	Galactose metabolism	130864	151736	196293
Metabolism	Carbohydrate Metabolism	ko00051	Fructose and mannose metabolism	147008	160415	223819
Metabolism	Carbohydrate Metabolism	ko00040	Pentose and glucuronate interconversions	53997	81853	145962
Metabolism	Carbohydrate Metabolism	ko00030	Pentose phosphate pathway	137441	140387	227180
Metabolism	Carbohydrate Metabolism	ko00020	Citrate cycle (TCA cycle)	117852	149387	160775
Metabolism	Carbohydrate Metabolism	ko00010	Glycolysis / Gluconeogenesis	210433	204576	274991
-	-	-	Amino acid metabolism	28518	40625	56715
-	-	-	Chromosome	290393	309828	364518
-	-	-	Amino acid related enzymes	249936	292412	368441
-	-	-	Butirosin and neomycin biosynthesis	8548	15629	22801
-	-	-	Bacterial motility proteins	69256	115906	330081
-	-	-	Alzheimer's disease	10603	12168	16513
-	-	-	Cytoskeleton proteins	59626	61379	80127
-	-	-	DNA repair and recombination proteins	533196	561734	681873
-	-	-	Cytochrome P450	1	0	0
-	-	-	Transcription factors	202949	203980	411625
-	-	-	Ubiquitin system	572	238	1946
-	-	-	Transcription machinery	138159	170378	258358
-	-	-	Transcription related proteins	5571	1414	2048
-	-	-	Bacterial toxins	24200	25540	35548
-	-	-	Translation factors	112302	119577	131831
-	-	-	Translation proteins	150085	175046	219159
-	-	-	Transporters	949618	924553	1863821
-	-	-	Chaperones and folding catalysts	174894	213616	251741
-	-	-	Cellular antigens	7736	13034	11834
-	-	-	DNA replication proteins	250064	262511	301463
-	-	-	Cell division	10410	18902	16217
-	-	-	Carbohydrate metabolism	16706	19077	44538
-	-	-	Vibrio cholerae pathogenic cycle	6591	11186	16961
-	-	-	Biosynthesis and biodegradation of secondary metabolites	6479	11111	19332
-	-	-	Cell motility and secretion	44638	40704	64413
-	-	-	Sporulation	23144	47473	151260
-	-	-	Electron transfer carriers	7029	9386	6752
-	-	-	Other ion-coupled transporters	227282	219781	292851
-	-	-	Lipopolysaccharide biosynthesis proteins	60664	95657	120454
-	-	-	Protein kinases	38332	43033	89283
-	-	-	Protein folding and associated processing	92187	127953	199309
-	-	-	Membrane and intracellular structural molecules	88131	136361	140405
-	-	-	Metabolism of cofactors and vitamins	18956	15502	26361
-	-	-	Nucleotide metabolism	11387	10576	10029
-	-	-	Other transporters	25917	37551	58382
-	-	-	Lipid biosynthesis proteins	81294	109241	142267
-	-	-	Others	155991	164088	260245
-	-	-	Prenyltransferases	71540	72726	75910
-	-	-	Parkinson's disease	785	1585	3003
-	-	-	Pores ion channels	49050	74308	82679
-	-	-	Peptidases	334682	369484	462267
-	-	-	Photosynthesis proteins	73493	77707	90911
-	-	-	Lipid metabolism	17929	18395	32228
-	-	-	Ion channels	9173	3891	3964
-	-	-	Energy metabolism	130454	197552	221876
-	-	-	Ribosome Biogenesis	252072	274904	321712
-	-	-	Fatty acid elongation in mitochondria	1	2	1536
-	-	-	Function unknown	234209	245765	352267
-	-	-	G protein-coupled receptors	0	72	112
-	-	-	Signal transduction mechanisms	78660	68225	110820
-	-	-	General function prediction only	549552	638707	876544
-	-	-	Secretion system	204537	215278	344280
-	-	-	Germination	1048	2673	7397
-	-	-	Inorganic ion transport and metabolism	27883	37318	66570
-	-	-	Glycan biosynthesis and metabolism	4725	7874	6540
-	-	-	Restriction enzyme	52303	43529	40146
-	-	-	Replication, recombination and repair proteins	129284	126751	198424
-	-	-	Glycosphingolipid biosynthesis - globo series	22583	43779	45775
-	-	-	Glycosyltransferases	68745	62256	82865
-	-	-	Huntington's disease	4800	9050	14194
-	-	-	1,1,1-Trichloro-2,2-bis(4-chlorophenyl)ethane (DDT) degradation	2	20	9
